# Supplementary material for: Non-Random Distribution of Reciprocal Translocation Breakpoints in the Pig Genome
Source: Genes (Basel). 2019 Sep 30;10(10):769. doi: 10.3390/genes10100769 (PMC6826608; doi:10.3390/genes10100769)
Supplement: Supplementary file 1 [file genes-10-00769-s001.zip]

Archive with 1 entries (1 files):
- Supplementary Figures.xlsx
