# Supplementary material for: Non-Random Distribution of Reciprocal Translocation Breakpoints in the Pig Genome
Source: Genes (Basel). 2019 Sep 30;10(10):769. doi: 10.3390/genes10100769 (PMC6826608; doi:10.3390/genes10100769)
Supplement: Supplementary file 1 [file genes-10-00769-s001.zip › Supplementary Figures.xlsx]

## Sheet: Table S1
Table S1: List of Chromosome Rearrangements in the Pig Genome
Rearrangement	Breed	Author
(1;2)	Not Indicated	O'Connor et al., 2017
(1;3)(p;q)	Large White, Russian	Konovalov et al., 1987
(1;3)(p23;q25)	Yorkshire	Guelph, Unpublished
(1;4)(q27;q21)	Pietrain, German	Ducos et al., 2007
(1;5)(p21;q21)	Polish	Danielak-Czech et al., 1997
(1;5)(q21;q23)	Landrace	Quach et al., 2016
(1;6)(p22;q12)	Synthetic	Quach et al., 2009
(1;6)(p11;q11)	Large White, Swedish	Yang et al., 1992
(1;6)(p11;q35)	Large White	Ločniškar et al., 1976
(1;6)(q12;q22)	Gascon, French	Ducos et al., 1998a
(1;6)(q17;p11)	Synthetic x Pietrain	Martin-Iluch et al., 2014
(1;6)(q17;q35)	Synthetic	Ducos et al., 2002
(1;7)(q17;q13)	Not Indicated	Ducos et al., 2007
(1;7)(q17;q26)	Large White, French	Ducos et al., 2002
(1;7)(q21;p11)	Duroc	Guelph, Unpublished
(1;7)(q21.3;q24)	Landrace, Swedish	Gustavsson et al., 1988
(1;8)(p13;q27)	Yorkshire, Swedish	Gustavsson et al., 1982
(1;9)(p;p)	Large White	Ducos et al., 1998a
(1;10)(q21.1;p15)	Not Indicated	Ravaoarimanana et al., 1992
(1;11)(q-;p+)	Duroc	Rodriguez et al., 2010
(1;11)(p21;q15)	Landrace, Belgian	Tzocheva, 1994
(1;11)(p23;q15)	Landrace, Finnish	Kuokkanen and Makinen, 1988
(1;11)(q11;q11)	Pietrain, French	Ducos et al., 2007
(1;11)(q24;p13)	Not Indicated	Ducos et al., 2007
(1;13)(q27;q41)	Duroc	Ducos et al., 2007
(1;14)(q2.11;q25)	Landrace	Guelph, Unpublished
(1;14)(q21.1;q12	Landrace x Duroc	Barasc et al., 2016
(1;14)(p25;q15)	Yorkshire, Swedish	Gustavsson, 1984
(1;14)(q17;q21)	Large White	Tarocco et al., 1987
(1;14)(q21.2;q22)	Not Indicated	Zhang et al., 1992
(1;14)(q21;q14)	Yorkshire	Guelph, Unpublished
(1;14)(q23;q21)	Synthetic Male Line	Golish et al., 1982
(1;15)(p25;q13)	Landrace, Finnish	Kuokkanen and Makinen, 1988
(1;15)(q17;q22)	Synthetic Line	Ducos et al., 2007
(1;15)(q21.1;q13)	Yorkshire	Quach et al., 2016
(1;15)(q27;q26)	Large White	Popescu et al., 1988
(1;16)(p11;q22)	Not Indicated	Fries and Stranzinger, 1982
(1;16)(q11;q11)	Landrace	Förster et al., 1981
(1;17)(p11;q11)	Pietrain	Ducos et al., 2007
(1;17)(q21;q11)	Yorkshire, Swedish	Gustavsson, 1984
(1;18)(q21.3;q21)	Hampshire	Villagomez et al., 1991
(2;4)(p17;q11)	Not Indicated	Gustavsson et al., 1982
(2;5)(p16;p11)	Landrace	Quach et al., 2016
(2;6)(p17;q27)	Yorkshire	Ducos et al., 2002
(2;8)(q-;q+)	Not Indicated	García‐Vázquez et al., 2011
(2;8)(p11;p13)	Large White	Ducos et al., 2007
(2;9)(q13;q24)	Large White	Ducos et al., 2007
(2;10)(p17;q13)	Unknown	Guelph, Unpublished
(2;14)(p14;q23)	Hampshire	Villagomez, 1993
(2;14)(p15;q26)	Crossbred	Ducos et al., 2007
(2;14)(q13;q27)	Landrace, French	Ducos et al., 1998b
(2;14)(q21;q24)	Not Indicated	Ducos et al., 2007
(2;15)(q13;q24)	Yorkshire	Guelph, Unpublished
(2;15)(q28;q24)	Not Indicated	Ducos et al., 2007
(2;16)(q28;q21)	Sino-European	Ducos et al., 2007
(2;17)(p17;q13)	Yorkshire	Guelph, Unpublished
(2;17)(p12;q14)	Duroc	Ducos et al., 2007
(3;4)(p15;q13)	Landrace	Quach et al., 2016
(3;4)(p13;q15)	Large White	Fève et al., 2017
(3;5)(p13;q23)	Landrace, French	Ducos et al., 1998b
(3;6)(p14;q21)	Not Indicated	Villagomez et al., 2008
(3;6)(q13;p13)	Landrace	Guelph, Unpublished
(3;6)(q25;q11)	Landrace	Guelph, Unpublished
(3;7)(p13;q21)	Large White	Gabriel-Robez et al., 1988
(3;8)(q25;p21)	Synthetic Line	Ducos et al., 2007
(3;11)(q13;p11)	Synthetic Line	Ducos et al., 2007
(3;12)(p13;q15)	Yorkshire	Quach et al., 2016
(3;13)(p15;q31)	Large White	Ducos et al., 1998a
(3;13)(q21;q21)	Yorkshire	Guelph, Unpublished
(3;15)(q27;q13)	Large White	Ducos et al., 2002
(3;16)(q23;q22)	Crossbred	Ducos et al., 2007
(3;17)(p15;q21)	Not Indicated	Ducos et al., 2007
(4;5)(p13;q21)	Crossbred	Ducos et al., 2007
(4;6)(q11;q27)	Yorkshire	Guelph, Unpublished
(4;6)(q21;p14)	Pietrain	Ducos et al., 2002
(4;6)(q21;q28)	Large White	Ducos et al., 1998b
(4;7)(p+;q-)	Not Indicated	García‐Vázquez et al., 2011
(4;9)(p13;p24)	Landrace	Guelph, Unpublished
(4;12)(p11;p15)	Duroc	Guelph, Unpublished
(4;12)(p13;q13)	Synthetic	Ducos et al., 2002
(4;12)(q21;q13)	Crossbred	Ducos et al., 2007
(4;13)(p15;q41)	Not Indicated	Ducos et al., 2007
(4;13)(q25;q41)	Finnish, Landrace	Makinen and Remes, 1986
(4;14)(p11;q11)	Large White x Landrace	Popescu et al.,1984
(4;14)(q25;q22)	Not Indicated	Popescu and Legault, 1979
(4;15)(q11;qter)	Pietrain	Popescu et al., 1988
(4;15)(q21;q11)	Yorkshire	Guelph, Unpublished
(4;15)(q25;q11)	Landrace, French	Ducos et al., 2007
(4;16)(q25;q21)	Synthetic Line	Ducos et al., 2007
(5;6)	Not Indicated	O'Connor et al., 2017
(5;7)(q23;p11)	Sino-European	Ducos et al., 2007
(5;8)(p11;p23)	Sino-European	Ducos et al., 2002
(5;8)(p12;q21)	Large White	Ducos et al., 2002
(5;8)(q12;q27)	Yorkshire, Swedish	Gustavsson, 1984
(5;9)(p11;p24)	Landrace, French	Ducos et al., 2007
(5;9)(q21;p13)	Landrace, French	Ducos et al., 2007
(5;12)(q11;q12)	Yorkshire	Guelph, Unpublished
(5;14)(p11;q11)	Hampshire x Duroc	Popescu and Tixier, 1984
(5;14)(q21;q12)	Duroc	Ducos et al., 2007
(5;15)(q25;q25)	Landrace	Parkanyi et al., 1992
(5;17)(p12;q13)	Yorkshire	Ducos et al., 2002
(6;7)(p15; q13)	Duroc	Quach et al., 2016
(6;7)(q33;q22)	Yorkshire	Guelph, Unpublished
(6;8)(p15;q27)	Pietrain	Ducos et al., 2007
(6;8)(q33;q26)	Gascon x Meishan	Bonneau et al., 1991
(6;13)(p13;q49)	Large White	Ducos et al., 2007
(6;13)(p15;q41)	Landrace, French	Ducos et al., 1998b
(6;14)(p11;q11)	Large White x Essex	Madan et al., 1978
(6;14)(q27;q21)	Large White x Pietrain	Ducos et al., 1998a
(6;15)(p;q)	Landrace, Belgian	Bouters et al., 1974
(6;15)(p15;q13)	Large White x Pietrain	Bonneau et al., 1991
(6;15)(q33;q13)	Yorkshire	Guelph, Unpublished
(6;16)(p13;q23)	Not Indicated	Kociucka et al., 2014
(6;16)(q11;q11)	Synthetic Male Line	Ducos et al., 1998a
(7;8)(q13;q27)	Not Indicated	Ravaoarimanana et al., 1992
(7;8)(q24;p21)	French Landrace x Meishan	Ducos et al., 2002
(7;9)(q11;q26)	Large White	Ducos et al., 2007
(7;9)(q15;q15)	Large White	Ducos et al., 2007
(7;10)(q13;q11)	Not Indicated	Bonneau et al., 1991
(7;10)	Not Indicated	O'Connor et al., 2017
(7;11)(q21;q11)	Yorkshire, Swedish	Gustavsson et al., 1982
(7;12)	Not Indicated	O'Connor et al., 2017
(7;12)(q11;p15)	Pietrain	Ducos et al., 2007
(7;12)(q24;q15)	Landrace, Finnish	Kuokkanen and Makinen, 1987
(7;13)(p13;q21)	Hampshire	Gustavsson et al., 1988
(7;13)(p13;q46)	Polish	Danielak-Czech et al., 1997
(7;14)(q15;q27)	Crossbred	Ducos et al., 2007
(7;14)(q26;q25)	Not Indicated	Ducos et al., 2007
(7;15)(q13;q13)	Duroc	Quach et al., 2016
(7;15)(q25;q25)	Large White	Popescu et al., 1983
(7;15)(q24;q12)	Large White	Konfortova et al; 1995
(7;15)(q24;q26)	Not Indicated	Makinen et al., 1997
(7;17)(q26;q11)	Hampshire	Villagomez et al., 1995
(8;10)(p11;q13)	Not Indicated	Makinen et al., 1999
(8;12)(p11;p11)	Not Indicated	Ducos et al., 2007
(8;13)(p21;q41)	Landrace	Quach et al., 2016
(8;13)(q27;q36)	Not Indicated	Ravaoarimanana et al., 1992
(8;14)(p21;q25)	Polish	Danielak-Czech et al., 1997
(8;14)(p23;q27)	Not Indicated	Ravaoarimanana et al., 1992
(9;11)(p24;q11)	Yorkshire, Swedish	Gustavsson et al., 1982
(9;11)(q14;p13)	Meishan	Ducos et al., 2007
(9;13)(q24;q31)	Duroc	Guelph, Unpublished
(9;14)(p13;q11)	Yorkshire	Guelph, Unpublished
(9;14)(q14;q23)	Polish	Rejduch et al., 2003
(9;14)(p24;q15)	Synthetic Line	Ducos et al., 2007
(9;14)(p24;q27)	Yorkshire	Quach et al., 2009
(9;15)(p24;q13)	Large White x French Landrace	Ducos et al., 1998a
(9;17) (p24;q23)	Crossbred	Ducos et al., 2007
(10;11)(q16;q13)	Polish	Ducos et al., 2007
(10;13)(p13;q31)	Duroc	Guelph, Unpublished
(10;13)(p13;q45)	Synthetic	Quach et al., 2009
(10;13)(q11;q11)	Polish	Danielak-Czech et al., 1996
(10;13)(q13;q21)	Yorkshire	Guelph, Unpublished
(10;13)(q13;q22)	Synthetic Line	Ducos et al., 2007
(10;13)(q16;q21)	Large White x Pietrain x Duroc	Danielak-Czech and Slota, 2007
(10;17)(q11;q21)	Large White	Ducos et al., 2007
(10;18)(p11;q24)	Pietrain	Ducos et al., 2007
(11;13)(q;q)	Large White	Ducos et al., 1998a
(11;15)(p15;q13)	Landrace, Finnish	Henricson and Backstrom, 1964
(11;16)(p14;q14)	Large White x Pietrain	Ducos et al., 1998a
(11;17)(p13;q21)	Synthetic Line	Ducos et al., 2007
(12;13)(q13;q11)	Minisib	Astachova et al., 1988
(12;14)(q13;q21)	Duroc	Guelph, Unpublished
(12;14)(q13;q15)	Duroc	Ducos et al., 2007
(12;14)(q13;q15)	Duroc	Guelph, Unpublished
(12;14)(q15;q13)	Pietrain	Ducos et al., 2007
(12;14)(q15;q23)	Duroc	Quach et al., 2016
(12;14)(q15;q23)	Landrace	Guelph, Unpublished
(12;15)(q;q)	Large White, Russian	Konovalov et al., 1987
(13;14)(q21;q27)	Yorkshire, Swedish	Hageltorn et al., 1976
(13;14)(q31;q21)	Synthetic Line	Ducos et al., 2007
(13;15)	not Indicated	O'Connor et al., 2017
(13;15)(q31;q26)	Pietrain	Ducos et al., 2007
(13;16)(q41;q21)	Not Indicated	Ducoset al., 2007
(13;17)(q41;q11)	Landrace, Finnish	Ducoset al., 1998b
(13;18)(q21;q13)	Duroc	Guelph, Unpublished
(14;15)(q13;q15)	Yorkshire	Guelph, Unpublished
(14;15)(q28;q13)	Synthetic Line	Ducoset al., 2007
(14;15)(q29;q24)	Hampshire	Gustavsson and Jonsson, 1992
(14;15)	Not Indicated	Golish et al., 1982
(14;16)(q13;q21)	Pietrain	Ducos et al., 2007
(15;16)(q26;q21)	Yorkshire	Gustavsson et al., 1988
(15;17)(q13;q21)	Large White	Ducos et al., 1998a
(15;17)(q24;q21)	Landrace, French	Ducos et al., 2002
(15;18)(q24;q24)	Yorkshire	Guelph, Unpublished
(16;17)(q23;q14)	Not Indicated	Jaafar et al., 1992
(16;17)	Not Indicated	Astachova et al., 1991
(16;17)(q23;q21)	Landrace x Duroc	Popescu and Boscher, 1986
(17;18)(q21;q11)	Pietrain	Ducos et al., 2007
(X;13)(q24;q21)	Landrace x Vietnamese Hampshire	Gustavsson et al., 1989
(X;14)(p21;q11)	Not Indicated	Singh et al., 1994
(Y;1)	Not Indicated	Barasc et al., 2012
(Y;1)(q11;q17)	Yorkshire	Guelph, Unpublished
(Y;13)(p13;q33)	Yorkshire	Guelph, Unpublished
(Y;14)(q11;q11)	Duroc	Ducos et al., 2007

## Sheet: Figure S1
Figure S1: Standard Karyotype of the Domestic Pig (Gustavsson, 1988)
										Gustavsson, I. Standard karyotype of the domestic pig: Committee for the Standardized Karyotype of the Domestic Pig. Hereditas. 1988, 109, 151-157.

## Sheet: Table S2
Table S2: Estimated Physical Length of Porcine Cytogenetic Bands
SSC1	Measured Length (mm)	Fractional Length	Est. Physical Length	Physical Length (Mb)	Start	End		SSC2	Measured Length (mm)	Fractional Length	Est. Physical Length	Physical Length (Mb)	Start	End		SSC3	Measured Length (mm)	Fractional Length	Est. Physical Length	Physical Length (Mb)	Start	End		SSC4	Measured Length (mm)	Fractional Length	Est. Physical Length	Physical Length (Mb)	Start	End		SSC5	Measured Length (mm)	Fractional Length	Est. Physical Length	Physical Length (Mb)	Start	End
p25	5.22	0.0238411	6540331	6.54	0	6540331		p17	7.47	0.056858	8638772	8.639	0	8638772		p17	5.72	0.0477622	6345155	6.345	0	6345155		p15	12.56	0.106957	14001883	14.002	0	14001883		p15	9.74	0.096407	10077039	10.077	0	10077039
p24	5.41	0.0247088	6778389	6.778	6540331	13318720		p16	8.55	0.0650784	9887751	9.888	8638772	18526523		p16	4.12	0.0344021	4570287	4.57	6345155	10915442		p14	10.21	0.0869454	11382104	11.382	14001883	25383987		p14	3.96	0.0391963	4097030	4.097	10077039	14174069
p23	8.5	0.0388216	10649964	10.65	13318720	23968684		p15	4.15	0.0315878	4799318	4.799	18526523	23325841		p15	6.36	0.0531062	7055102	7.055	10915442	17970544		p13	7.94	0.0676148	8851509	8.852	25383987	34235496		p13	8.6	0.0851232	8897591	8.898	14174069	23071660
p22	15.13	0.0691025	18956935	18.957	23968684	42925619		p14	10.26	0.0780941	11865301	11.865	23325841	35191142		p14	10.12	0.0845023	11226044	11.226	17970544	29196588		p12	4.58	0.039002	5105782	5.106	34235496	39341278		p12	7.94	0.0785905	8214753	8.215	23071660	31286413
p21	8.6	0.0392784	10775257	10.775	42925619	53700876		p13	4.02	0.0305983	4648978	4.649	35191142	39840120		p13	6.88	0.0574482	7631935	7.632	29196588	36828523		p11	7.37	0.0627608	8216073	8.216	39341278	47557351		p11	11.89	0.117688	12301437	12.301	31286413	43587850
p14	7.9	0.0360813	9898201	9.898	53700876	63599077		p12	3.95	0.0300655	4568025	4.568	39840120	44408145		p12	4.01	0.0334836	4448264	4.448	36828523	41276787		Cen	1.8	0.0153283	2006639	2.007	47557351	49563990		Cen	1.61	0.0159359	1665712	1.666	43587850	45253562
p13	10.34	0.0472254	12955367	12.955	63599077	76554444		p11	7.91	0.060207	9147615	9.148	44408145	53555760		p11	7.42	0.0619572	8230953	8.231	41276787	49507740		q11	3.6	0.0306566	4013278	4.013	49563990	53577268		q11	5.15	0.050975	5328209	5.328	45253562	50581771
p12	4.96	0.0226536	6214567	6.215	76554444	82769011		Cen	1.15	0.00875323	1329931	1.33	53555760	54885691		Cen	1.84	0.0153641	2041099	2.041	49507740	51548839		q12	10.16	0.0865196	11326364	11.326	53577268	64903632		q12	10.74	0.106305	11111643	11.112	50581771	61693414
p11	5.81	0.0265357	7279563	7.28	82769011	90048574		q11	3.59	0.0273253	4151699	4.152	54885691	59037390		q11	5.72	0.0477622	6345155	6.345	51548839	57893994		q13	5.8	0.0493911	6465838	6.466	64903632	71369470		q21	12.49	0.123627	12922199	12.922	61693414	74615613
Cen	1.78	0.00812971	2230228	2.23	90048574	92278802		q12	6.23	0.0474197	7204759	7.205	59037390	66242149		q12	4	0.0334001	4437171	4.437	57893994	62331165		q14	6.88	0.0585881	7669821	7.67	71369470	79039291		q22	3.91	0.0387014	4045300	4.045	74615613	78660913
q11	3.56	0.0162594	4460455	4.46	92278802	96739257		q13	4.09	0.0311311	4729930	4.73	66242149	70972079		q13	6.4	0.0534402	7099474	7.099	62331165	69430639		q15	6.5	0.0553521	7246197	7.246	79039291	86285488		q23	14.71	0.1456	15219020	15.219	78660913	93879933
q12	3.91	0.017858	4898983	4.899	96739257	101638240		q14	2.4	0.0182676	2775509	2.776	70972079	73747588		q14	6.22	0.0519372	6899801	6.9	69430639	76330440		q16	6.27	0.0533935	6989793	6.99	86285488	93275281		q24	3.96	0.0391963	4097030	4.097	93879933	97976963
q13	4.01	0.0183147	5024277	5.024	101638240	106662517		q21	16.55	0.12597	19139448	19.139	73747588	92887036		q21	7.96	0.0664663	8829971	8.83	76330440	85160411		q21	10.8	0.0919697	12039835	12.04	93275281	105315116		q25	6.33	0.0626547	6549041	6.549	97976963	104526004
q14	6.19	0.0282713	7755679	7.756	106662517	114418196		q22	8.55	0.0650784	9887751	9.888	92887036	102774787		q22	8.51	0.0710588	9440082	9.44	85160411	94600493		q22	4.02	0.0342332	4481494	4.481	105315116	109796610		Total	101.03	1	104526006	104.526
q15	4.68	0.0213747	5863745	5.864	114418196	120281941		q23	5.86	0.0446034	6776868	6.777	102774787	109551655		q23	6.45	0.0538577	7154939	7.155	94600493	101755432		q23	6.94	0.059099	7736709	7.737	109796610	117533319
q16	5.75	0.0262617	7204387	7.204	120281941	127486328		q24	7.38	0.0561729	8534690	8.535	109551655	118086345		q24	9.08	0.0758183	10072379	10.072	101755432	111827811		q24	5.61	0.0477731	6254026	6.254	117533319	123787345
q17	8.57	0.0391414	10737669	10.738	127486328	138223997		q25	6.31	0.0480286	7297276	7.297	118086345	125383621		q25	6.87	0.0573647	7620842	7.621	111827811	119448653		q25	6.39	0.0544154	7123569	7.124	123787345	130910914
q18	10.71	0.0489153	13418954	13.419	138223997	151642951		q26	6.19	0.0471152	7158501	7.159	125383621	132542122		q26	7.98	0.0666333	8852157	8.852	119448653	128300810		Total	117.43	1	130910915	130.911
q21	10.88	0.0496917	13631953	13.632	151642951	165274904		q27	5.77	0.0439184	6672786	6.673	132542122	139214908		q27	4.1	0.0342351	4548101	4.548	128300810	132848911
q22	10.71	0.0489153	13418954	13.419	165274904	178693858		q28	5.12	0.0389709	5921086	5.921	139214908	145135994		Total	119.76	1	132848911	132.849
q23	10.01	0.0457182	12541898	12.542	178693858	191235756		q29	5.88	0.0447557	6799997	6.8	145135994	151935991
q24	6.86	0.0313314	8595147	8.595	191235756	199830903		Total	131.38	1	151935994	151.936
q25	6.41	0.0292761	8031325	8.031	199830903	207862228
q26	8.1	0.0369947	10148789	10.149	207862228	218011017
q27	4.18	0.0190911	5237276	5.237	218011017	223248293
q28	8.55	0.03905	10712610	10.713	223248293	233960903
q29	8.67	0.0395981	10862963	10.863	233960903	244823866
q2.10	4.5	0.0205526	5638216	5.638	244823866	250462082
q2.11	5.8	0.0264901	7267034	7.267	250462082	257729116
q2.12	3.41	0.0155743	4272515	4.273	257729116	262001631
q2.13	9.84	0.0449418	12328899	12.329	262001631	274330532
Total	218.95	1	274330532	274.331
SSC6	Measured Length (mm)	Fractional Length	Est. Physical Length	Physical Length (Mb)	Start	End		SSC7	Measured Length (mm)	Fractional Length	Est. Physical Length	Physical Length (Mb)	Start	End		SSC8	Measured Length (mm)	Fractional Length	Est. Physical Length	Physical Length (Mb)	Start	End		SSC9	Measured Length (mm)	Fractional Length	Est. Physical Length	Physical Length (Mb)	Start	End		SSC10	Measured Length (mm)	Fractional Length	Est. Physical Length	Physical Length (Mb)	Start	End
p15	13.72	0.09549	16313850	16.314	0	16313850		p13	9.82	0.0855997	10429821	10.43	0	10429821		p23	8.02	0.064761	8999590	9	0	8999590		p24	8.03	0.0666722	9301578	9.302	0	9301578		p16	12.45	0.12577	8723358	8.723	0	8723358
p14	9.14	0.0636136	10867973	10.868	16313850	27181823		p12	10.29	0.0896967	10929008	10.929	10429821	21358829		p22	10.29	0.0830911	11546855	11.547	8999590	20546445		p23	3.92	0.0325473	4540745	4.541	9301578	13842323		p15	8.18	0.0826346	5731491	5.731	8723358	14454849
p13	7.42	0.0516425	8822796	8.823	27181823	36004619		p11	14.16	0.123431	15039334	15.039	21358829	36398163		p21	14.82	0.119671	16630165	16.63	20546445	37176610		p22	4.66	0.0386915	5397927	5.398	13842323	19240250		p14	6.85	0.0691989	4799598	4.8	14454849	19254447
p12	5.72	0.0398107	6801401	6.801	36004619	42806020		Cen	1.84	0.016039	1954264	1.954	36398163	38352427		p12	10.72	0.0865633	12029377	12.029	37176610	49205987		p21	8.43	0.0699934	9764919	9.765	19240250	29005169		p13	10.28	0.103849	7202901	7.203	19254447	26457348
p11	4.59	0.031946	5457768	5.458	42806020	48263788		q11	3.52	0.0306834	3738592	3.739	38352427	42091019		p11	7.54	0.060885	8460961	8.461	49205987	57666948		p13	18.82	0.15626	21800211	21.8	29005169	50805380		p12	2.38	0.0240428	1667598	1.668	26457348	28124946
Centromere	1.38	0.00960468	1640897	1.641	48263788	49904685		q12	3.96	0.0345188	4205916	4.206	42091019	46296935		Cen	1.88	0.0151809	2109630	2.11	57666948	59776578		p12	4.06	0.0337097	4702915	4.703	50805380	55508295		p11	5.6	0.0565714	3923759	3.924	28124946	32048705
q11	3.43	0.0238725	4078463	4.078	49904685	53983148		q13	6.45	0.0562238	6850544	6.851	46296935	53147479		q11	5.76	0.0465116	6463546	6.464	59776578	66240124		p11	5.75	0.0477416	6660532	6.661	55508295	62168827		Cen	1.26	0.0127286	882846	0.883	32048705	32931551
q12	4.02	0.0279788	4780006	4.78	53983148	58763154		q14	5.68	0.0495119	6032727	6.033	53147479	59180206		q12	8.49	0.0685562	9526997	9.527	66240124	75767121		Cen	1.2	0.00996347	1390024	1.39	62168827	63558851		q11	10.29	0.10395	7209908	7.21	32931551	40141459
q21	10.86	0.0755846	12913150	12.913	58763154	71676304		q15	13.1	0.114191	13913508	13.914	59180206	73093714		q21	15.95	0.128795	17898187	17.898	75767121	93665308		q11	4.15	0.034457	4807167	4.807	63558851	68366018		q12	8.5	0.0858673	5955706	5.956	40141459	46097165
q22	3.54	0.0246381	4209259	4.209	71676304	75885563		q21	10.28	0.0896095	10918387	10.918	73093714	84012101		q22	5.09	0.0411014	5711710	5.712	93665308	99377018		q12	4	0.0332116	4633414	4.633	68366018	72999432		q13	6.35	0.0641479	4449263	4.449	46097165	50546428
q23	6.87	0.0478146	8168816	8.169	75885563	84054379		q22	4.65	0.0405335	4938764	4.939	84012101	88950865		q23	2.98	0.0240633	3343987	3.344	99377018	102721005		q13	4.6	0.0381933	5328426	5.328	72999432	78327858		q14	8.42	0.0850591	5899652	5.9	50546428	56446080
q24	4.08	0.0283964	4851349	4.851	84054379	88905728		q23	10.2	0.0889121	10833419	10.833	88950865	99784284		q24	5.12	0.0413437	5745374	5.745	102721005	108466379		q14	10.18	0.0845234	11792037	11.792	78327858	90119895		q15	3.96	0.040004	2774658	2.775	56446080	59220738
q25	6.29	0.0437778	7479163	7.479	88905728	96384891		q24	8.73	0.0760983	9272132	9.272	99784284	109056416		q25	12.47	0.100694	13993128	13.993	108466379	122459507		q15	4.66	0.0386915	5397927	5.398	90119895	95517822		q16	8.55	0.0863724	5990740	5.991	59220738	65211478
q26	4.6	0.0320156	5469658	5.47	96384891	101854549		q25	6.31	0.0550035	6701850	6.702	109056416	115758266		q26	4.55	0.036741	5105752	5.106	122459507	127565259		q21	10.2	0.0846895	11815204	11.815	95517822	107333026		q17	5.92	0.059804	4147974	4.148	65211478	69359452
q27	8.57	0.0596464	10190211	10.19	101854549	112044760		q26	5.73	0.0499477	6085832	6.086	115758266	121844098		q27	10.16	0.0820413	11400977	11.401	127565259	138966236		q22	4.64	0.0385254	5374760	5.375	107333026	112707786		Total	98.99	1	69359452	69.359
q28	8.02	0.0558185	9536230	9.536	112044760	121580990		Total	114.72	1	121844098	121.844				Total	123.84	1	138966237	138.966				q23	6.27	0.0520591	7262876	7.263	112707786	119970662
q31	10.2	0.0709911	12128373	12.128	121580990	133709363																		q24	6.42	0.0533045	7436629	7.437	119970662	127407291
q32	8.43	0.0586721	10023743	10.024	133709363	143733106																		q25	2.27	0.0188476	2629462	2.629	127407291	130036753
q33	7.94	0.0552617	9441106	9.441	143733106	153174212																		q26	8.18	0.0679176	9475331	9.475	130036753	139512084
q34	4.59	0.031946	5457768	5.458	153174212	158631980																		Total	120.44	1	139512081	139.512
q35	10.27	0.0714783	12211606	12.212	158631980	170843586
Total	143.68	1	170843585	170.844
SSC11	Measured Length (mm)	Fractional Length	Est. Physical Length	Physical Length (Mb)	Start	End		SSC12	Measured Length (mm)	Fractional Length	Est. Physical Length	Physical Length (Mb)	Start	End		SSC13	Measured Length (mm)	Fractional Length	Est. Physical Length	Physical Length (Mb)	Start	End		SSC14	Measured Length (mm)	Fractional Length	Est. Physical Length	Physical Length (Mb)	Start	End		SSC15	Measured Length (mm)	Fractional Length	Est. Physical Length	Physical Length (Mb)	Start	End
p15	4.03	0.0478565	3788802	3.789	0	3788802		p15	4	0.0543257	3346611	3.347	0	3346611		q11	8.08	0.0514715	10723299	10.723	0	10723299		q11	7.98	0.0717949	10177314	10.177	0	10177314		q11	8.06	0.0793776	11145623	11.146	0	11145623
p14	3.97	0.047144	3732393	3.732	3788802	7521195		p14	10.27	0.139481	8592425	8.592	3346611	11939036		q12	10.22	0.0651038	13563381	13.563	10723299	24286680		q12	4.57	0.0411156	5828362	5.828	10177314	16005676		q12	9.05	0.0891274	12514627	12.515	11145623	23660250
p13	12.58	0.149388	11827079	11.827	7521195	19348274		p13	10.81	0.146815	9044217	9.044	11939036	20983253		q13	2.44	0.0155434	3238224	3.238	24286680	27524904		q13	4.03	0.0362573	5139671	5.14	16005676	21145347		q13	10.36	0.102029	14326136	14.326	23660250	37986386
p12	10.73	0.12742	10087803	10.088	19348274	29436077		p12	4.01	0.0544615	3354978	3.355	20983253	24338231		q14	4.09	0.0260543	5428007	5.428	27524904	32952911		q14	10.8	0.097166	13773808	13.774	21145347	34919155		q14	4.07	0.0400827	5628125	5.628	37986386	43614511
p11	7.46	0.0885881	7013514	7.014	29436077	36449591		p11	3.45	0.0468559	2886452	2.886	24338231	27224683		q21	10.81	0.0688623	14346394	14.346	32952911	47299305		q15	4.01	0.0360774	5114164	5.114	34919155	40033319		q15	13.02	0.128225	18004468	18.004	43614511	61618979
Centromere	1.88	0.0223251	1767481	1.767	36449591	38217072		Centromere	1.78	0.0241749	1489242	1.489	27224683	28713925		q22	10.74	0.0684164	14253494	14.253	47299305	61552799		q16	4.7	0.0422852	5994157	5.994	40033319	46027476		q21	10.2	0.100453	14104883	14.105	61618979	75723862
q11	3.63	0.0431065	3412742	3.413	38217072	41629814		q11	3.57	0.0484857	2986851	2.987	28713925	31700776		q23	2.35	0.0149701	3118781	3.119	61552799	64671580		q21	12.46	0.112101	15890894	15.891	46027476	61918370		q22	8.57	0.0844002	11850867	11.851	75723862	87574729
q12	6.26	0.074338	5885335	5.885	41629814	47515149		q12	8.49	0.115306	7103183	7.103	31700776	38803959		q24	8.45	0.0538285	11214341	11.214	64671580	75885921		q22	4.62	0.0415654	5892129	5.892	61918370	67810499		q23	10.79	0.106264	14920754	14.921	87574729	102495483
q13	6.32	0.0750505	5941744	5.942	47515149	53456893		q13	14.18	0.192585	11863738	11.864	38803959	50667697		q31	10.32	0.0657409	13696095	13.696	75885921	89582016		q23	8.57	0.077103	10929772	10.93	67810499	78740271		q24	8.59	0.0845972	11878524	11.879	102495483	114374007
q14	6.83	0.0811068	6421220	6.421	53456893	59878113		q14	6.14	0.0833899	5137049	5.137	50667697	55804746		q32	6.31	0.0401962	8374260	8.374	89582016	97956276		q24	10.22	0.0919478	13034104	13.034	78740271	91774375		q25	14.76	0.145361	20410595	20.411	114374007	134784602
q15	6.4	0.0760005	6016956	6.017	59878113	65895069		q15	6.93	0.0941192	5798004	5.798	55804746	61602750		q33	4.59	0.0292394	6091577	6.092	97956276	104047853		q25	8.5	0.0764732	10840497	10.84	91774375	102614872		q26	4.07	0.0400827	5628125	5.628	134784602	140412727
q16	6.19	0.0735067	5819525	5.82	65895069	71714594		Total	73.63	1	61602750	61.603				q34	10.35	0.065932	13735909	13.736	104047853	117783762		q26	10.2	0.0917679	13008597	13.009	102614872	115623469		Total	101.54	1	140412727	140.413
q17	7.93	0.0941693	7455385	7.455	71714594	79169979										q35	2.37	0.0150975	3145324	3.145	117783762	120929086		q27	8.55	0.0769231	10904265	10.904	115623469	126527734
Total	84.21	1	79169979	79.17												q36	6.34	0.0403873	8414074	8.414	120929086	129343160		q28	6.18	0.0556005	7881679	7.882	126527734	134409413
																q41	10.25	0.0652949	13603195	13.603	129343160	142946355		q29	5.76	0.0518219	7346031	7.346	134409413	141755444
																q42	4.66	0.0296853	6184477	6.184	142946355	149130832		Total	111.15	1	141755445	141.755
																q43	4.08	0.0259906	5414735	5.415	149130832	154545567
																q44	8.52	0.0542744	11307241	11.307	154545567	165852808
																q45	4.06	0.0258632	5388192	5.388	165852808	171241000
																q46	9.65	0.0614728	12806910	12.807	171241000	184047910
																q47	4.1	0.026118	5441278	5.441	184047910	189489188
																q48	8.5	0.054147	11280698	11.281	189489188	200769886
																q49	5.7	0.0363104	7564704	7.565	200769886	208334590
																Total	156.98	1	208334590	208.335
SSC16	Measured Length (mm)	Fractional Length	Est. Physical Length	Physical Length (Mb)	Start	End		SSC17	Measured Length (mm)	Fractional Length	Est. Physical Length	Physical Length (Mb)	Start	End		SSC18	Measured Length (mm)	Fractional Length	Est. Physical Length	Physical Length (Mb)	Start	End		X	Measured Length (mm)	Fractional Length	Est. Physical Length	Physical Length (Mb)	Start	End		Y	Measured Length (mm)	Fractional Length	Est. Physical Length	Physical Length (Mb)	Start	End
q11	8.08	0.11981	9578140	9.578	0	9578140		q11	8	0.159363	10118579	10.119	0	10118579		q11	8.04	0.165773	9280476	9.28	0	9280476		p24	14.27	0.122426	0.122426	15418308	0	15418308		p13	8.45	0.170811	0.170811	7438430	0	7438430
q12	6.18	0.091637	7325855	7.326	9578140	16903995		q12	3.96	0.0788845	5008697	5.009	10118579	15127276		q12	4.52	0.0931959	5217382	5.217	9280476	14497858		p23	4	0.0343171	0.0343171	4321880	15418308	19740188		p12	7.95	0.160703	0.160703	6998286	7438430	14436716
q13	8.71	0.129152	10324951	10.325	16903995	27228946		q13	4.6	0.0916335	5818183	5.818	15127276	20945459		q13	4.03	0.0830928	4651781	4.652	14497858	19149639		p22	4.02	0.0344887	0.0344887	4343490	19740188	24083678		p11	5.72	0.115626	0.115626	5035245	14436716	19471961
q14	14.78	0.219158	17520410	17.52	27228946	44749356		q14	5.71	0.113745	7222136	7.222	20945459	28167595		q21	12.48	0.25732	14405515	14.406	19149639	33555154		p21	8.49	0.072838	0.072838	9173191	24083678	33256869		cen	1.86	0.0375985	0.0375985	1637335	19471961	21109296
q21	14.81	0.219603	17555973	17.556	44749356	62305329		q21	15.25	0.303785	19288541	19.289	28167595	47456136		q22	4.64	0.0956701	5355897	5.356	33555154	38911051		p13	8.65	0.0742107	0.0742107	9346066	33256869	42602935		q11	25.49	0.515262	0.515262	22438531	21109296	43547827
q22	6.83	0.101275	8096374	8.096	62305329	70401703		q22	4.63	0.0922311	5856127	5.856	47456136	53312263		q23	4.55	0.0938144	5252011	5.252	38911051	44163062		p12	3.97	0.0340597	0.0340597	4289466	42602935	46892401		Total	49.47	1	43547828
q23	8.05	0.119365	9542578	9.543	70401703	79944281		q23	8.05	0.160359	10181820	10.182	53312263	63494083		q24	10.24	0.211134	11819910	11.82	44163062	55982972		p11	7.89	0.0676905	0.0676905	8524909	46892401	55417310
Total	67.44	1	79944280	79.944				Total	50.2	1	63494082	63.494				Total	48.5	1	55982970	55.983				cen	1.84	0.0157859	0.0157859	1988065	55417310	57405375
																								q11	5.72	0.0490734	0.0490734	6180289	57405375	63585664
																								q12	4.54	0.0389499	0.0389499	4905334	63585664	68490998
																								q13	5.17	0.0443548	0.0443548	5586030	68490998	74077028
																								q21	9.03	0.0774708	0.0774708	9756645	74077028	83833673
																								q22	14.2	0.121826	0.121826	15342675	83833673	99176348
																								q23	7.94	0.0681194	0.0681194	8578933	99176348	107755281
																								q24	4.65	0.0398936	0.0398936	5024186	107755281	112779467
																								q25	4.06	0.0348318	0.0348318	4386709	112779467	117166176
																								q26	8.12	0.0696637	0.0696637	8773417	117166176	125939593
																								Total	116.56	1	125939595

## Sheet: Table S3
Table S3: Verification of Estimated Cytogenetic Band Length using BAC Clones
Index	BAC ID	FISH map (Gband)	NCBI physical map (bp)	Our Idiogram conversion (Gband to bp)	Start Physical Map Conversion	End Physical Map Conversion	Correct?	Note	Author	Halfway Point NCBI Physical Map	Halfway Point Our Physical Map Conversion	Difference
1	PigE-237D22	1p22-p23	1:28,241,232-28,362,911	1p23-p22	13318720	42925619	Yes		Anistoroaei et al., 2004	2.83021e+07	28122170	179902
2	PigE-89B9	1q13-1q15	1:115,786,766-115,970,903	1q14	101638240	120281941	Yes		Anistoroaei et al., 2004	1.15879e+08	110960091	4.91874e+06
3	PigE-205P14	3p11	3:37,175,286-37,345,335	3p12	36828523	41276787	No	Adjacent	Anistoroaei et al., 2004	3.72603e+07	39052655	1.79234e+06
4	PigE-220N16	4q21	4:95,675,264-95,870,646	4q21	93275281	105315116	Yes		Anistoroaei et al., 2004	95772955	99295199	3522244
5	CH242-191G23	5p15	5:3,277,419-3,501,384	5p15	0	10077039	yes		Szczerbal et al. 2007	3.3894e+06	5038520	1.64912e+06
6	RP44-469M15	5p15	5:9,186,698-9,351,775	5p15	0	10077039	yes		Ulmann et al 2007	9.26924e+06	5038520	4.23072e+06
7	PigE-56H19	5q21-5q23	5:63,509,482-63,715,166	5q21	61693414	74615613	Yes		Anistoroaei et al., 2004	63612324	68154514	4542190
8	PigE-24I19	6q25-6q27	6:77,730,609-77,744,315	6q23	75885563	84054379	yes		Anistoroaei et al., 2004	77737462	79969971	2232509
9	PigE-259G3	7q12-7q14	7:43,216,446-43,386,608	7q12	42091019	46296935	Yes		Anistoroaei et al., 2004	43301527	44193977	892450
10	PigE-50I2	7q24	7:83,147,206-83,362,992	7q21	73093714	84012101	yes		Anistoroaei et al., 2004	83255099	78552908	4702191
11	PigE-96I4	8q25	8:111,733,471-111,913,785	8q25	108466379	122459507	Yes		Anistoroaei et al., 2004	111823628	115462943	3639315
12	PigE-37P2	9q12-9q14	9:85,794,047-86,022,552	9q14	68366018	90119895	Yes		Anistoroaei et al., 2004	8.59083e+07	79242957	6.66534e+06
13	PigE-187O4	9q14-9q15	9:85,834,364-85,977,142	9q14	78327858	95517822	Yes		Anistoroaei et al., 2004	85905753	86922840	1017087
14	PigE-204G5	9q14-9q15	9:91,698,122-91,877,590	9q15	78327858	95517822	Yes		Anistoroaei et al., 2004	91787856	86922840	4865016
15	CH242-319L9	10p13	10:24,709,915-24,931,686	10p13	19254447	26457348	yes		Szczerbal et al. 2007	2.48208e+07	22855898	1.9649e+06
16	PigE-46L17	10q15-10q16	10:51,653,119-51,875,068	10q14	50546428	56446080	No	Adjacent	Anistoroaei et al., 2004	5.17641e+07	53496254	1.73216e+06
17	PigE-194O9	10q15-10q17	10:58,883,376-59,020,565	10q15-10q17	56446080	69359452	Yes		Anistoroaei et al., 2004	5.8952e+07	62902766	3.9508e+06
18	PigE-204P5	13q45-13q46	13:159,618,147-159,814,774	13q44	154545567	165852808	No	Adjacent	Anistoroaei et al., 2004	1.59716e+08	160199188	482728
19	PigE-102E9	14q13-14q14	14:10,060,527-10,251,360	14q11-14q12	0	16005676	No	Adjacent	Anistoroaei et al., 2004	1.01559e+07	8002838	2.15311e+06
20	PigE-4F16	14q21-14q23	14:58,438,501-58,582,445	14q21	46027476	78740271	Yes		Anistoroaei et al., 2004	58510473	62383874	3873401
21	PigE-141G7	15q22	15:72,358,016-72,621,763	15q21	61618979	75723862	No	Adjacent	Anistoroaei et al., 2004	7.24899e+07	68671421	3.81847e+06
22	RP44-312K3	15q24	15:110,610,183-110,767,498	15q24	102495483	114374007	yes		Szczerbal et al. 2007	1.10689e+08	108434745	2.2541e+06
23	PigE-72H8	15q24	15:112,860,056-113,026,734	15q24	102495483	114374007	Yes		Anistoroaei et al., 2004	112943395	108434745	4508650
24	RP44-306B24	16q21	16:48,023,275-48,220,048	16q21	44749356	62305329	Yes		Stachowlak et al. 2008	4.81217e+07	53527343	5.40568e+06
25	PigE-44D13	17q21-17q22	17:40,647,696-40,805,298	17q21	28167595	53312263	Yes		Anistoroaei et al., 2004	40726497	40739929	13432
Of the 25 cytogenetically mapped probes, 20 fell within the estimated physical positions for their respective cytogenetic bands, and the remaining five fell within an adjacent band.
The average distance between the halfway point of the physical position and our estimated band physical position is 3 million base pairs, providing a rough estimation of the margin of error for our estimated physical positions of bands

## Sheet: Table S4
Table S4: List of Common Fragile Sites in the Pig Genome
Common Fragile Sites		These common fragile sites in the pig genome were previously published by:
1p25		Rønne, M. Localization of fragile sites in the karyotype of Sus scrofa domestica: present status. Hereditas. 1995, 122, 153-162.
1p23
1p22
1p14
1p13
1p11
1q11
1q17
1q21
1q22
1q26
1q27
1q29
1q2.11
2p14
2q12
2q21
2q23
3p14
3q14
3q25
4p14
4q21
4q25
6p15
6p12
6q28
6q31
6q32
7q21
7q23
7q24
8q12
8q21
8q22
9q21
10p15
11q12
12q11
13q21
13q31
13q33
13q34
13q41
13q46
13q47
14q15
14q21
14q25
14q26
14q27
15q14
15q15
15q24
16q21
17q21
18q21
Xp21
Xq21
Xq22
